# Supplementary material for: MLPA is a practical and complementary alternative to CMA for diagnostic testing in patients with autism spectrum disorders and identifying new candidate CNVs associated with autism
Source: PeerJ. 2019 Jan 9;6:e6183. doi: 10.7717/peerj.6183 (PMC6330045; doi:10.7717/peerj.6183)
Supplement: Supplemental Information 1 — *hearing impairment. **the patient was born from IVF. ID–intellectual disability, DD–developmental delay, ADHD–attention hyperactivity disorder, NA–not available, M–male, F–female. [file peerj-07-6183-s001.xlsx]

## Sheet: List1
	Phenotype of patients with pathogenic CNV.
	Patients ID	Band	CNV status	Lenght (kb)	Inheritance	Gender	Family history of ASD or ID	ASD	ID/DD	HC (centil)	Growth (centil)	Dysmorphic pheatures	Congenital malformation	Epilepsy	ADHD	Regress in cognitive functions and speech	Speech disorder/delayd speech
	D980/11	1q21.1-q21.2	gain	1349	de novo	F	-	PDD-NOS	DD	75	10	-	-	-	-	+	+
	D1277/08	7q11.22	loss	1 442	de novo	M	-	PDD-NOS	ID	50	50	+	-	-	-	-	+
	D731/15	16p11.2	loss	758	paternal	M	-	PDD-NOS	DD	10	10	-	-	-	+	-	+
	D767/14	16p11.2	gain	576	paternal	M	-	autism	-	50	6	+	-	-	+	+	+
	D1522/16	15q11.2-q13.1	gain	10556	NA (maternal excluded)	M	-	autism	ID	73	12	+	-	-	+	+	+
	D1981/12	22q11.21	loss	727	NA	M	sibling DD	autism	DD	3	2	+	-	-	+	NA	+
	D1764/16	22q13.31-q13.33	loss	3848	de novo	F	-	autism	DD	25	75	+	-	-	-	-	+
	D770/16	Xp21.1-p21.2	loss	430	maternal	M	-	PDD-NOS	-	50	5	-	-	+	+	-	+
	D1094/16	Xp22.33	gain	66	NA	M	ID in maternal uncle	PDD-NOS	DD	49	75	+	-	-	-	+	+
	FMR1 mutation	Xp11.2	gain	15
		Xp11.4	gain	148
	Phenotype of patients with likely pathogenic CNV.
	Patients ID	Band	CNV status	Lenght (kb)	Inheritance	Gender	Family history of ASD or ID	ASD	ID/DD	HC (centil)	Growth (centil)	Dysmorphic pheatures	Congenital malformation	Epilepsy	ADHD	Regress in cognitive functions and speech	Speech disorder/delayd speech
	D1377/15	1q42	gain	104	NA	M	sibling ADHD, DD	low-functioning autism	DD	98	58	-	-	-	+	+	+
		10q21.3	loss	134
		8p23.2	loss	222
		16q11.2	gain	230
	D357/12	2p16.3	loss	98	maternal	M	siblings ADHD	PDD-NOS	ID	2	7	-	-	-	+	+	+
	D1320/14	6q26	loss	351	paternal	M	sibling ID	PDD-NOS	DD	25	10	+	pulmonal stenosis	-	-	-	+
	D1123/15	6q26	gain	197	NA	M	-	autism	-	90	75	-	-	+	+	+	+
	D714/10	9p24.3	gain	271	NA	M	-	autism	ID/DD	25	3	+	orchidopexis	-	+	-	+
	D684/13	9p24.3	gain	195	NA	M	-	high functioning autism	-	75	NA	-	-	-	+	+	+
	D1222/16	9p24.3	gain	169	paternal	M	-	low-functioning autism	-	>97	>97	-	hernia, orchidopexis	-	+	+	+
	D840/15	16p13.3	loss	247	NA	M	-	PDD-NOS	DD	25	50	+	-	-	-	-	+
	D1327/13	20p12.1	loss	236	NA	F	-	autism	-	99	88	-	-	-	-	-	+
	D1194/15	Xp11.4	gain	148	NA	F	-	autism	-	50	49	-	-	-	-	+	+
	D781/16	Xp22.11-p21.3	gain	4635	de novo	F	-	autism	DD	53	95	+	-	-	-	-	+
	D1190/16	Xq27.3	gain	4542	NA	M	-	autism	DD	100	50	-	-	-	+	-	+
		11q14.3-q21	gain	3042
		5q32.2	gain	5
	Phenotype of patients with VOUS - uncertain CNV.
	Patients ID	Band	CNV status	Lenght (kb)	Inheritance	Gender	Family history of ASD or ID	ASD	ID/DD	HC (centil)	Growth (centil)	Dysmorphic pheatures	Congenital malformation	Epilepsy	ADHD	Regress in cognitive functions and speech	Speech disorder/delayd speech
	D1474/15	2p12	loss	106	NA	F	-	autism	ID	10	10	-	-	-	+	-	+
	D538/16	2q13	loss	492	maternal	F	-	autism	DD	75	3		-	-	-	-	+
	D1471/14	6q22.33	loss	178	NA	M		autism	mild ID	NA	25	-	-	-	+	+	+
	D970/14	9q33	gain	408	NA	F	-	high functioning autism	-	25	10	-	-	-	+	-	-
	D1116/12	16p12.2	gain	360	NA(maternal excluded)	M	sibling ID	PDD-NOS	ID	50	10	+	-	+	+	-	+
	D2121/13	17q21.32	gain	331	NA	F	sibling speech delay	PDD-NOS	mild ID	50	9	+	-	-	-	-	+
